# Supplementary material for: Neocornuside A–D, Four Novel Iridoid Glycosides from Fruits of Cornus officinalis and Their Antidiabetic Activity
Source: Molecules. 2022 Jul 24;27(15):4732. doi: 10.3390/molecules27154732 (PMC9331380; doi:10.3390/molecules27154732)
Supplement: Supplementary file 1 [file molecules-27-04732-s001.zip]

Archive with 1 entries (1 files):
- molecules-1813861-supplementary.pdf
